# Supplementary material for: Community-Level Sports Group Participation and Health Behaviors Among Older Non-Participants in a Sports Group: A Multilevel Cross-Sectional Study
Source: Int J Environ Res Public Health. 2021 Jan 10;18(2):531. doi: 10.3390/ijerph18020531 (PMC7827491; doi:10.3390/ijerph18020531)
Supplement: Supplementary file 1 [file ijerph-18-00531-s001.zip › Supplementary Files/Table S1.xlsx]

## Sheet: Suppl.Table
Table S1: All point estimates and 95% confidence intervals estimated from multilevel regression analyses in the fully adjusted model.
		Outcome: mostly homebounda					Outcome: transtheoretical model stagesb
		OR	95% CI				B	95% CI
Fixed effects
	Proportion of sports group participants
	Per 10 percentage points	0.82473	0.788129	–	0.863031		0.0635904	0.0085911	–	0.11859
Community-level covariate
Population density (persons per km2 of inhabitable area)
	<2,500	1	ref.				1	ref.
	2,500–6,999	0.938141	0.860974	–	1.02222		-0.062101	-0.141371	–	0.0171687
	7,000–9,999	0.979528	0.888355	–	1.08006		-0.0102518	-0.103863	–	0.0833595
	≥10,000	0.888282	0.804507	–	0.980781		-0.118903	-0.213542	–	-0.0242654
Mean annual household income (Japanese Yen)
	<2,250,010	1	ref.				1	ref.
	2,250,010–2,467,999	0.849597	0.777063	–	0.928903		-0.0144232	-0.0976155	–	0.0687691
	2,468,000–2,712,999	0.800954	0.725421	–	0.884353		0.0290457	-0.0642794	–	0.122371
	≥2,713,000	0.865798	0.7692	–	0.974528		-0.031868	-0.143602	–	0.0798665
	Missing	1.24097	0.896397	–	1.71801		-0.388432	-0.66261	–	-0.114253
Individual-level covariates
Sex
	Men	1	ref.				1	ref.
	Women	0.918053	0.858118	–	0.982175		-0.253172	-0.329952	–	-0.176392
Age (years)
	65–69	1	ref.				1	ref.
	70–74	0.985007	0.917884	–	1.05704		0.111595	0.0403431	–	0.182847
	75–79	1.30411	1.21373	–	1.40123		0.0148324	-0.0633945	–	0.0930593
	80–84	1.81059	1.67287	–	1.95965		-0.159418	-0.25484	–	-0.0639959
	≥85	3.72833	3.42266	–	4.06131		-0.433816	-0.561693	–	-0.305939
Disease status in treatment
	No	1	ref.				1	ref.
	Yes	1.13391	1.06143	–	1.21134		-0.0277146	-0.0973527	–	0.0419235
	Missing	1.25389	1.08178	–	1.45338		0.0687642	-0.11157	–	0.249098
Living with others
	Yes	1	ref.				1	ref.
	No (living alone)	0.864534	0.796819	–	0.938003		0.0533393	-0.0364077	–	0.143086
	Missing	1.00765	0.889805	–	1.14111		0.0553343	-0.107913	–	0.218582
Drinking status
	None	1	ref.				1	ref.
	Past	1.13803	1.05143	–	1.23177		0.0544598	-0.0417992	–	0.150719
	Current	0.875611	0.822425	–	0.932238		0.165204	0.0958529	–	0.234554
	Missing	0.977884	0.799971	–	1.19536		0.203	-0.0519574	–	0.457958
Smoking status
	None	1	ref.				1	ref.
	Past	1.06642	0.993374	–	1.14483		-0.062668	-0.142556	–	0.0172203
	Current	1.48366	1.36554	–	1.612		-0.446072	-0.544451	–	-0.347693
	Missing	1.46347	1.12595	–	1.90216		-0.0906244	-0.399942	–	0.218694
Education (years)
	<10	1	ref.				1	ref.
	10–12	0.800603	0.756018	–	0.847817		0.153313	0.0857166	–	0.22091
	≥13	0.745209	0.694759	–	0.799321		0.267828	0.19009	–	0.345565
	Missing	1.36933	1.1369	–	1.64928		0.0564567	-0.220396	–	0.33331
Annual equivalent income (Yen)
	<2,000,000	1	ref.				1	ref.
	2,000,000–3,999,999	0.744117	0.699306	–	0.791799		0.0765456	0.0098223	–	0.143269
	≥4,000,000	0.683198	0.615257	–	0.758642		-0.0175071	-0.120446	–	0.0854322
	Missing	1.04164	0.972046	–	1.11621		0.0581327	-0.0279586	–	0.144224
Intercept (standard error)		0.11763	0.0117713				2.52918	0.107661
Random effects
	Community-level variance
	Ωμ (standard error)	0.0786447	(0.011)				0.0160924	(0.008)
OR: odds ratio, CI: confidence interval.
a: number of community = 1,000, number of participants = 89,847
b: number of community = 988, number of participants = 10,487
