# Supplementary material for: Community-Level Sports Group Participation and Health Behaviors Among Older Non-Participants in a Sports Group: A Multilevel Cross-Sectional Study
Source: Int J Environ Res Public Health. 2021 Jan 10;18(2):531. doi: 10.3390/ijerph18020531 (PMC7827491; doi:10.3390/ijerph18020531)
Supplement: Supplementary file 1 [file ijerph-18-00531-s001.zip › Supplementary Files/Table S2.xlsx]

## Sheet: Sheet1
Table S2: Point estimates and 95% confidence intervals (CIs) estimated from multilevel regression analyses stratified by age groups.
	Crude model					Adjusted model*
Outcome: mostly homebound (leaving the house 1 day/week or less)
Age: 65–69 years (n = 30,924)
Odds ratio (95% CI)	0.758124	0.699891	–	0.821202		0.908938	0.8244	–	1.00214
Age: 70–74 years (n = 42,929)
Odds ratio (95% CI)	0.82207	0.771193	–	0.876304		0.955315	0.883155	–	1.03337
Age: ≥80 years (n = 15,994)
Odds ratio (95% CI)	0.8602	0.801481	–	0.92322		0.973955	0.888336	–	1.06783
Outcome: transtheoretical model stages of behavior change for exercise
Age: 65–69 years (n = 3,713)
B (95% CI)	0.0848221	0.0115603	–	0.158084		0.0421569	(-0.05	–	0.13185
Age: 70–74 years (n = 4,957)
B (95% CI)	0.106168	0.0451228	–	0.167213		0.0898232	0.0142449	–	0.165402
Age: ≥80 years (n = 1,817)
B (95% CI)	0.0961666	(-0.01	–	0.201396		0.0399418	(-0.10	–	0.175105
The odds ratios and B were estimated as a 10-percentage point change in aggregated sports group participation.
* Adjusting for sex, population density, mean annual household equivalent income (community-level), disease status in treatment, living status, drinking status, smoking status, education, and annual household equivalent income (individual-level).
